# Supplementary material for: Organic dry pea (Pisum sativum L.) biofortification for better human health
Source: PLoS One. 2022 Jan 13;17(1):e0261109. doi: 10.1371/journal.pone.0261109 (PMC8757916; doi:10.1371/journal.pone.0261109)
Supplement: S1 File — (XLSX) [file pone.0261109.s001.xlsx]

## Sheet: Sheet1
year	Location	Plot #	Accession PI	Rep	Myo-Inositol mg/100g	Xylitol mg/100g	Galactinol mg/100g	Sorbitol (mg/100g)	Mannitol	TSA(mg/100g)	Glucose	Fructose	Sucrose	Arabinose mg/100g	Maltose mg/100g	TSS	Raffinose+Stachyose	Verbascose+Kestose	Nystose	TRF	WSC (g/100g)	TKPC	Resistant starch	Total starch	Protein (%)	Ca	Cu	Fe	K	Mg	Mn	P	Se (ug/100g)	Zn	phytic acid
2019	CLEM	322	AACCarver	1	306.927	2.535	213.541	87.9221	6.76694	617.693	43.6303	6.03367	1904.26	4.51471	11.2758	1969.71	3244.28	3601.87	2.1306	6848.28	9.43569	16.5493	7.11361	49	18.2787	53.4814	0.489773	4.53316	675.825	113.084	0.756466	260.318	9.80318	2.05107	154.9
2019	CLEM	443	AACCarver	2	328.943	2.93102	225.824	84.9711	6.95928	649.629	81.9082	6.33895	2291.28	6.11316	24.9457	2410.59	3121.72	3524.58	4.68231	6650.99	9.7112	16.7497	7.0385	49.1371	17.5087	54.5296	0.401344	2.51993	567.816	107.774	0.740157	286.663	13.4054	2.15422	154.85
2019	CLEM	331	AACComfort	1	286.471	10.5282	251.317	91.9168	1.71829	641.951	45.1979	5.40622	2179.21	5.17795	12.5605	2247.55	3933.21	2962.17	2.533	6897.91	9.78742	19.7945	10.0071	58.11	23.3399	72.0031	0.953379	8.34555	1242.29	141.113	1.45175	460.434	20.6284	4.68557	153.76
2019	CLEM	413	AACComfort	2	322.381	25.7414	290.148	108.669	2.72721	749.666	103.383	11.6617	2498.54	7.15774	33.9333	2654.67	4077.03	3261.93	5.10044	7344.06	10.7484	19.2469	8.49848	54.8573	21.0743	88.0263	0.837267	7.5953	1220.63	134.004	1.47459	363.566	18.0366	3.66898	96.0173
2019	CLEM	339	ACAgassiz	1	301.234	7.76022	260.973	62.0784	1.42212	633.468	74.1978	6.58352	2523.48	5.96824	100.548	2710.77	3661.11	3179.9	3.77325	6844.78	10.189	16.7949	6.6059	45.1118	20.5917	80.3252	0.829328	8.55773	1332.4	132.138	1.28884	411.446	14.9068	2.92811	158.044
2019	CLEM	415	ACAgassiz	2	264.918	10.2909	258.774	58.8901	2.78789	595.661	62.0242	9.12843	1907.01	6.22265	21.8834	2006.27	3669.97	3454.56	3.37557	7127.9	9.72984	17.8459	8.11607	48.3419	21.7509	82.4717	0.72546	6.71752	1078.53	191.771	1.41116	414.71	27.7324	3.93093	130.219
2019	CLEM	304	ACEarlystar	1	274.334	7.87078	179.562	70.6703	7.89351	540.33	96.3571	7.5293	1829.23	5.83132	38.9236	1977.88	2992.11	3478.28	2.85039	6473.24	8.99144	16.955	7.96358	54	19.3329	95.5013	0.965765	8.1934	1073.7	171.101	1.73251	473.958	24.672	4.55157	151.107
2019	CLEM	419	ACEarlystar	2	324.942	10.951	210.288	78.6878	9.62542	634.494	100.897	9.1108	2200.54	5.20875	65.1446	2380.9	3364.59	3820.55	4.16206	7189.3	10.2047	18.2809	8.07619	54.2818	19.7046	63.8271	0.681919	6.7133	1003.64	176.666	1.39925	477.135	19.6619	3.90322	245.364
2019	CLEM	319	Banjo	1	266.054	24.671	188.373	47.625	2.41571	529.139	53.7805	3.53416	1626.68	6.89976	12.9312	1703.82	3817.66	2184.55	3.56639	6005.78	8.23874	15.5132	7.27449	56.1941	23.1605	106.853	0.82842	8.94175	1139.45	123.182	1.18621	356.17	18.204	2.56964	211.755
2019	CLEM	431	Banjo	2	275.8	21.3963	185.38	45.129	2.29939	530.005	77.6862	4.32054	1635.7	5.76103	39.4341	1762.91	3964.89	2312.64	3.22754	6280.75	8.57366	15.5043	6.93062	56.3076	21.2579	118.045	0.723098	7.11121	1063.55	226.476	1.61201	566.145	24.9864	5.06644	95.1877
2019	CLEM	342	CDCAmarillo	1	304.102	13.305	245.76	85.4126	1.94683	650.526	74.3779	7.22593	2751.49	4.6998	35.5535	2873.35	3863.32	2472.24	3.72466	6339.29	9.86316	16.4899	6.62673	55.2856	20.8853	59.996	0.543355	5.06297	716.799	122.083	0.897488	302.667	13.5332	2.27022	132.329
2019	CLEM	438	CDCAmarillo	2	267.439	15.6367	231.022	88.005	3.19802	605.301	99.5314	9.05306	2369.68	4.78605	97.6764	2580.72	3952.28	2673.4	3.07182	6628.75	9.81477	16.5696	6.7548	56.3691	19.4384	84.5682	0.580708	4.34484	725.506	139.696	1.11292	331.798	13.122	3.22324	178.915
2019	CLEM	326	CDCGwater	1	300.169	8.39927	259.68	81.5588	2.01349	651.82	77.7368	6.05821	2055.62	4.95828	19.1652	2163.54	3907.07	2578.78	2.10799	6487.95	9.30331	16.6529	7.34962	57.2862	19.7596	79.5385	0.852577	7.4482	1151.75	128.516	1.15409	365.468	17.6735	3.05495	120.821
2019	CLEM	421	CDCGwater	2	317.295	7.95692	273.935	93.888	2.67012	695.746	104.294	8.33012	2260.58	3.78058	21.8115	2398.8	4010.76	2535.59	2.91991	6549.26	9.64381	18.2636	8.61976	55.7911	19.722	116.749	0.761878	6.87398	914.693	204.996	1.22463	477.259	24.2351	4.35497	290.392
2019	CLEM	332	CDCInca	1	320.92	2.71985	256.531	48.0482	2.63014	630.849	58.9747	6.06378	2004.01	5.57216	33.8048	2108.42	3597.58	2522.46	2.1673	6122.21	8.86148	16.6019	7.74045	49.8729	20.33	87.5351	0.812083	6.72366	1122.27	131.879	1.2247	359.231	14.1128	2.62729	93.0386
2019	CLEM	403	CDCInca	2	349.804	2.51599	277.59	47.7138	1.92122	679.545	85.3706	8.53079	2593.79	6.51484	78.8792	2773.08	3800.88	2535.21	4.07973	6340.17	9.79279	17.2774	7.4846	50.7146	19.8179	102.104	0.704896	6.40662	970.503	150.771	1.13554	342.215	16.8534	3.21999	110.945
2019	CLEM	315	CDCSaffron	1	262.4	15.1438	225.534	82.5459	9.06276	594.686	70.8739	8.84448	1871.21	10.149	26.3583	1987.44	3182.7	3522.09	3.53573	6708.33	9.29046	17.7157	8.42527	62.8083	21.0557	171.641	1.05099	8.49064	1300.98	179.066	1.64052	484.863	22.1736	3.47757	101.1
2019	CLEM	423	CDCSaffron	2	286.089	8.66341	223.06	90.1045	9.74435	617.66	66.2524	10.5665	2130.76	6.59017	61.0546	2275.22	3439.95	3928.72	4.54171	7373.2	10.2661	16.7051	6.43902	54.4171	21.8148	69.608	0.681799	6.32964	1021.63	201.119	1.2898	465.432	24.4372	3.98371	101.147
2019	CLEM	306	CDCSpectrum	1	250.149	13.3607	233.978	47.9908	2.19929	547.677	106.989	7.3553	1660.23	5.5608	17.282	1797.42	3383.27	2679.99	2.84805	6066.11	8.41121	16.6586	8.24743	56.6406	21.4497	97.764	0.986003	7.17335	1077.81	166.727	1.2732	469.209	23.0081	4.55507	124.324
2019	CLEM	404	CDCSpectrum	2	275.159	13.7558	257.617	50.4137	1.53545	598.481	68.7451	5.53735	2213.82	5.15704	42.041	2335.3	3602.57	2842.19	3.59117	6448.35	9.38213	17.2894	7.90723	46.9955	22.4497	113.069	1.4088	12.1017	1715.69	109.15	1.76742	344.691	16.8077	3.87179	92.3436
2019	CLEM	314	CDCStriker	1	261.183	20.7796	249.108	45.879	2.42495	579.375	98.8116	9.2548	1906.39	7.07573	19.6305	2041.16	3540.29	2668.14	3.89714	6212.32	8.83285	16.6869	7.854	64.8514	22.3647	157.676	0.983364	7.93123	1035.05	182.148	1.49274	432.556	20.424	3.53889	96.6764
2019	CLEM	442	CDCStriker	2	203.767	15.3164	208.955	33.3	2.16871	463.508	58.3973	4.41985	2010.13	6.34782	16.6892	2095.98	3419.76	2417.89	4.33632	5841.98	8.40147	15.8051	7.40361	50.7586	21.4768	46.2779	0.470177	3.72513	651.723	142.093	0.869203	303.534	14.3133	2.46722	142.581
2019	CLEM	338	Delta	1	288.681	13.7149	212.943	58.2111	1.5706	575.121	110.41	7.65666	2369.9	7.45187	113.39	2608.81	3689.01	2792.78	5.37566	6487.17	9.6711	16.5309	6.85983	53.9953	22.2619	83.106	1.10034	9.59659	1412.55	107.351	1.38609	356.065	13.853	2.47897	147.214
2019	CLEM	430	Delta	2	233.586	15.323	206.838	63.494	2.8792	522.12	96.4308	7.54714	1758.09	6.15725	25.6455	1893.87	3931.55	3059.45	3.17012	6994.18	9.41016	17.2195	7.80934	54	22.3848	69.7502	0.60946	6.65032	858.925	168.855	1.03819	421.213	21.6345	3.71296	188.663
2019	CLEM	310	DSAdmiral	1	228.57	13.9998	174.466	59.5666	8.52606	485.129	89.1542	8.08678	1913.73	7.74943	9.54506	2028.26	3009.51	3517.15	3.0556	6529.72	9.04311	16.4047	7.36163	63.4132	20.7289	114.573	0.925648	8.06901	1145.96	189.452	1.33174	474.743	20.2005	4.32519	120.431
2019	CLEM	429	DSAdmiral	2	174.677	13.4002	149.654	50.3005	8.17994	396.212	49.465	4.5978	1976.7	5.9538	25.8159	2062.53	3095.88	3816.08	1.89902	6913.85	9.3726	17.0391	7.66649	59.3786	21.4652	72.6907	0.999771	7.95226	1160.75	186.735	1.40493	527.039	24.6244	4.7213	120.4
2019	CLEM	333	Durwood	1	276.658	4.28139	198.651	62.5549	5.82803	547.973	39.1878	4.77836	2154.61	5.9116	15.1957	2219.69	3225.76	3171.67	2.12411	6399.56	9.16722	16.4789	7.3117	55.2375	21.7065	23.2209	0.24916	2.14001	342.973	65.2417	0.365861	183.817	4.13138	1.50518	137.197
2019	CLEM	422	Durwood	2	319.266	6.28399	227.599	70.5364	5.95315	629.639	89.5418	11.412	2299.77	7.38454	43.2883	2451.39	3386.9	3435.68	4.58036	6827.16	9.90819	17.9412	8.03304	62.1066	21.6506	67.4033	0.680425	5.84868	883.727	177.458	1.2166	498.793	24.6289	3.90491	146.914
2019	CLEM	327	Fiddle	1	303.183	14.2833	209.853	76.3422	2.24745	605.909	73.2294	5.77863	1801.06	6.87624	26.1501	1913.09	3721.95	2231	3.19949	5956.15	8.47515	15.8193	7.34415	49.9338	23.1861	135.682	1.21688	11.0358	1413.7	123.593	1.58627	356.409	16.5452	3.0319	97.1831
2019	CLEM	407	Fiddle	2	300.545	18.9398	219.896	63.3065	1.7671	604.455	70.7235	4.8686	2237.52	6.28703	28.8946	2348.3	3776.62	2263.23	4.4642	6044.31	8.99706	16.9516	7.95455	62.6087	22.7221	127.958	1.02752	8.32703	1135.51	158.317	1.39309	474.735	28.5954	3.53937	142.053
2019	CLEM	335	Flute	1	324.418	16.2031	223.854	87.9193	1.70541	654.1	86.1525	5.46785	2931.52	6.01136	37.1521	3066.31	3879.82	2719.2	5.77617	6604.79	10.3252	17.3283	7.00314	47.3297	22.1337	87.1736	0.841725	7.57486	1180.37	156.374	1.09998	466.227	15.5704	4.59864	161.473
2019	CLEM	437	Flute	2	267.435	22.9764	203.157	84.6305	2.85906	581.057	100.221	8.63787	2341.23	5.29139	40.2929	2495.67	3828.5	2592.42	4.08186	6425	9.50173	16.9421	7.44037	58.9418	23.5932	65.4667	0.595272	4.27363	722.477	147.9	1.00796	381.492	13.8348	2.90516	179.32
2019	CLEM	325	Hampton	1	191.512	9.83443	133.773	68.7596	3.19616	407.076	39.3788	6.31881	1855.03	9.11382	32.3558	1942.19	2954.55	2709.74	2.24595	5666.54	8.01581	14.6954	6.6796	48.5257	20.752	97.4583	0.859672	7.74237	987.142	114.082	1.06656	351.91	14.7136	2.79651	105.484
2019	CLEM	412	Hampton	2	263.204	15.2941	179.527	90.7533	4.72895	553.507	87.7884	12.417	2682.63	10.3287	40.283	2833.45	3777.11	3534.79	4.07681	7315.97	10.7029	18.9113	8.20842	48.7575	23.1472	85.0138	0.745146	5.14862	901.092	130.124	1.05478	394.827	14.9294	3.05806	92.1715
2019	CLEM	320	Jetset	1	344.257	23.3896	211.819	96.3379	7.33794	683.142	60.0382	3.57669	2288.61	6.40463	22.6934	2381.32	3572.4	3831.93	3.61624	7407.94	10.4724	18.5791	8.10666	62	24.6403	118.901	1.00607	9.57633	1400.39	128.65	1.49414	384.02	14.2448	3.19128	125.5
2019	CLEM	435	Jetset	2	281.445	25.2133	182.673	75.7137	8.63962	573.684	85.295	6.95394	2194.3	5.63627	24.9262	2317.11	3251.98	3636.35	3.02562	6891.35	9.78215	16.5601	6.778	62.4443	20.8219	78.8143	0.668488	5.27462	877.974	145.457	1.31746	402.118	16.3462	3.75969	125.508
2019	CLEM	343	Korando	1	302.17	16.3653	193.892	44.2062	2.0038	558.638	52.7688	5.96249	2565.7	6.83773	33.9688	2665.23	3604.8	2968.1	4.39541	6577.29	9.80116	17.5473	7.74613	65.2034	21.2287	58.3959	0.367571	4.35731	622.713	121.978	0.766191	268.663	9.86062	2.79857	154.9
2019	CLEM	432	Korando	2	260.632	15.4004	183.903	50.7584	3.39735	514.091	71.9316	6.1087	2203.1	6.69296	34.3203	2322.15	3706.45	3068.92	3.65346	6779.03	9.61527	17.8004	8.18512	57.6432	20.0011	185.767	1.30789	11.0953	1628.47	182.732	2.3339	466.945	22.9659	3.94624	191.477
2019	CLEM	340	LGKoda	1	350.255	8.57947	217.88	80.0384	1.91151	658.664	105.551	7.11276	3042.66	6.72485	43.5214	3205.57	3840.21	2825.72	4.61382	6670.54	10.5348	17.1878	6.65298	54.1058	20.7696	31.8741	0.280449	3.09943	544.186	86.5106	0.617233	281.748	9.67489	2.10594	132.817
2019	CLEM	434	LGKoda	2	282.875	9.53515	200.735	88.0266	3.446	584.618	81.946	6.17657	2275.62	5.40309	22.3541	2391.5	3737.36	2924.26	3.05897	6664.68	9.6408	17.033	7.3922	56.8423	19.7433	73.5702	0.614402	5.34574	886.248	103.033	1.30927	268.459	11.9205	2.16416	122.448
2019	CLEM	309	Matrix	1	376.053	20.0716	186.021	69.5601	7.65459	659.36	92.8038	8.129	2032.8	6.97097	14.0746	2154.77	3310.83	3326.9	3.69371	6641.43	9.45556	17.9074	8.45185	55	19.387	120.88	0.860867	6.43571	982.156	176.298	1.37153	435.25	21.4495	3.95533	115.116
2019	CLEM	405	Matrix	2	303.913	14.9956	151.258	51.7906	4.01476	525.972	47.9122	6.32573	2218.29	5.37535	50.993	2328.9	3168.09	3116.82	4.2056	6289.12	9.14399	17.161	8.01701	55.4631	19.3915	152.449	0.967465	8.64941	1139.31	130.596	1.34882	331.939	15.5953	3.23454	164.204
2019	CLEM	308	Mystique	1	383.434	11.2048	227.162	83.7854	8.68612	714.272	94.4397	9.82569	1767.84	8.50027	22.725	1903.33	3473.72	3315.48	4.07609	6793.27	9.41087	18.2359	8.82498	62.0323	21.0092	229.141	1.19795	10.7276	1166.24	193.353	1.64048	444.194	24.1493	4.5907	139.911
2019	CLEM	427	Mystique	2	311.572	9.65062	190.985	73.6354	8.46565	594.308	57.7503	5.82677	1758.91	6.32462	23.9404	1852.76	3655.27	3572.8	2.36235	7230.44	9.6775	16.8255	7.14799	55.8626	22.8452	103.058	0.739442	6.12457	899.364	158.446	1.48541	498.696	21.0745	4.28803	141.289
2019	CLEM	337	Nette2010	1	328.733	12.0096	209.833	66.0508	1.34976	617.976	94.1994	6.68029	2519.2	7.3209	91.9971	2719.4	3641.35	2599.29	4.39756	6245.04	9.58241	16.4095	6.82709	56.181	19.5168	86.724	0.92288	8.46721	1209.66	139.288	1.34446	373.694	14.9848	2.71797	300.226
2019	CLEM	424	Nette2010	2	341.521	13.2615	232.001	99.4142	3.63889	689.836	95.8932	13.182	2217.75	6.64365	36.268	2369.74	3814.09	3122.93	3.56348	6940.59	10.0002	17.4094	7.40925	63.7392	19.8081	98.2058	0.734747	6.21312	1051.56	118.819	1.37242	318.146	12.9864	2.57925	133.721
2019	CLEM	336	SWArcadia	1	335.757	11.7403	239.846	71.3917	1.24337	659.978	73.2283	6.21265	2635.34	6.2662	53.7742	2774.82	3838.98	2399.31	4.8673	6243.16	9.67796	16.5168	6.83889	44.2615	20.429	89.8116	1.06199	9.03883	1325.61	150.172	1.3811	430.499	16.9343	3.54633	207.084
2019	CLEM	433	SWArcadia	2	240.626	8.97575	190.753	62.7123	2.11657	505.184	88.6938	6.69592	1873.83	5.51826	38.6409	2013.38	3603.01	2305.32	3.69886	5912.03	8.4306	15.097	6.66639	48.2881	20.0355	104.747	1.18868	8.34137	1553.64	99.4124	2.52115	288.102	12.4364	2.4726	101.847
2019	CLEM	323	SWMidas	1	274.293	10.7218	171.186	91.0167	5.14515	552.363	47.1107	6.38166	1776.5	4.90474	9.99642	1844.9	3115.33	3360.68	2.24345	6478.25	8.87551	17.0152	8.13966	48.0259	21.6976	77.9288	0.791792	8.36551	1216.87	127.158	1.13176	358.217	13.1433	2.98939	353.922
2019	CLEM	409	SWMidas	2	293.364	13.067	184.539	84.6461	7.13773	582.754	87.2835	8.029	2149.46	5.55213	40.3968	2290.72	3446.81	3657.52	3.07489	7107.41	9.98088	17.7035	7.72258	50.2647	20.8458	60.4995	0.690339	7.01895	1053.68	127.385	1.10503	405.919	15.0872	3.66173	282.447
2019	RAWL	504	AACCarver	1	161.968	3.73066	121.613	14.5484	5.95802	307.818	29.0013	6.71271	1586.43	5.70096	11.9543	1639.8	2443.49	3284.53	2.75444	5730.77	7.67839	16.5563	8.87786	50.8038	17.9961	27.0143	0.377038	2.99817	778.055	113.029	0.732695	388.468	17.0633	2.42505	156.525
2019	RAWL	607	AACCarver	2	226.947	4.14638	142.899	32.4021	7.80485	414.199	68.5206	10.1893	1988.31	4.78751	5.09352	2076.91	2960.72	3726.26	4.35457	6691.34	9.18245	15.8441	6.66161	48.1565	18.2585	64.654	1.11737	3.67989	563.215	103.638	1.52899	326.545	97.8749	2.76225	110.555
2019	RAWL	523	AACComfort	1	182.97	12.8998	160.087	24.866	2.30358	383.126	57.9124	9.45426	2389.23	6.36697	26.4829	2489.44	3185.51	2804.46	4.1837	5994.16	8.86673	16.6613	7.79454	54.039	19.1635	56.0684	0.490922	4.94516	1184.53	103.111	1.0112	399.35	0.809769	2.68104	124.02
2019	RAWL	612	AACComfort	2	163.606	11.2881	151.773	21.1743	2.3887	350.23	64.2862	5.16901	2279.38	5.27652	5.36293	2359.48	3329.36	2901.84	6.12324	6237.33	8.94703	16.2985	7.3515	50.8506	19.4363	27.5557	1.04258	3.03103	519.055	90.2316	1.25092	303.058	96.8396	2.5953	202.101
2019	RAWL	507	ACAgassiz	1	156.568	9.63917	152.712	14.5987	1.96122	335.478	35.8454	5.99778	1805.5	4.47762	12.4562	1864.27	3029.48	2978.6	4.25265	6012.33	8.21209	15.1533	6.94121	47.8872	18.7577	20.9613	0.956897	2.78343	521.05	95.5777	1.30628	310.815	95.746	2.62297	131.2
2019	RAWL	617	ACAgassiz	2	197.281	8.68016	182.092	18.9152	2.6334	409.602	39.0838	3.56738	1920.55	5.57083	11.2634	1980.03	3506.73	3277.55	4.97481	6789.25	9.17889	15.5469	6.36799	51.6077	20.3652	20.9613	0.956897	2.78343	521.05	95.5777	1.30628	310.815	95.746	2.62297	131.197
2019	RAWL	534	ACEarlystar	1	198.063	11.246	126.163	29.0308	7.82171	372.325	61.523	4.86442	2095.46	5.57882	5.54472	2172.97	2977.87	3582.59	3.98757	6564.45	9.10975	17.2427	8.13296	52.0075	19.3973	49.6468	0.604977	5.44117	1045.49	117.162	1.00933	418.717	0.448898	2.77095	312.046
2019	RAWL	623	ACEarlystar	2	193.563	11.7264	121.264	25.0126	7.41312	358.979	68.0335	4.67951	2149.34	3.88746	5.25978	2231.2	3070.47	3541.14	3.47912	6615.09	9.20528	16.4157	7.21045	50.0829	18.8783	91.9824	1.56772	8.30216	1459.89	136.917	2.46331	477.352	104.82	3.72307	162.104
2019	RAWL	526	Banjo	1	210.825	20.8808	136.714	10.7463	2.23742	381.403	62.0109	6.19872	1839.18	7.78692	22.4873	1937.67	3465.16	2249.74	4.77937	5719.67	8.03874	16.0571	8.01833	53.8643	21.7906	61.1704	0.426334	4.95951	977.268	130.103	0.764559	449.639	0	2.39685	181.222
2019	RAWL	637	Banjo	2	201.653	25.9162	137.085	8.43338	2.70987	375.798	84.8265	8.88789	1958.44	5.91688	6.15866	2064.23	4070.4	2621.24	4.37641	6696.01	9.13605	16.6588	7.52276	52.212	20.4484	77.7729	1.45563	6.76591	1261.06	117.774	2.02289	413.539	103.213	3.51311	136.047
2019	RAWL	536	CDCAmarillo	1	184.165	15.5683	153.629	22.5733	2.90751	378.843	42.1874	5.98761	2177.77	4.05229	5.86107	2235.86	3553.33	2774.19	3.71556	6331.24	8.94595	14.8315	5.88557	48.0286	18.2141	67.3133	0.440502	4.68336	920.309	116.356	0.95139	368.296	0.606195	2.20554	89.6
2019	RAWL	632	CDCAmarillo	2	191.726	15.9526	156.994	20.0755	2.98043	387.728	84.2972	6.73632	2284.69	3.33525	17.2937	2396.35	3640.51	2705.63	3.1437	6349.29	9.13337	18.1327	8.99936	54.2115	17.2505	97.4898	1.42628	5.76412	1017.97	134.492	1.99056	432.754	104.537	2.8957	89.5833
2019	RAWL	520	CDCGwater	1	212.99	8.96489	185.212	14.2995	2.61006	424.077	81.873	5.05529	2184.48	5.17614	10.4046	2286.98	3614.46	2703.12	3.32198	6320.9	9.03197	14.2738	5.24183	46.0556	19.7358	40.1513	0.293184	2.97565	852.863	94.2281	0.679779	351.683	0	1.92861	131.816
2019	RAWL	605	CDCGwater	2	189.515	8.18277	151.694	18.0758	2.48077	369.948	75.8739	9.25745	2050.79	3.71469	3.95271	2143.58	3606.47	2652.37	4.27038	6263.11	8.77664	13.1272	4.35057	43.8873	18.2715	27.0292	1.10718	2.63872	360.961	66.5795	1.25177	213.566	90.6292	2.11409	289.502
2019	RAWL	540	CDCInca	1	203.671	4.48625	163.599	13.9268	2.46268	388.146	53.7343	6.57193	2169.86	6.09973	14.1054	2250.37	3470.22	2626.42	4.36406	6101	8.73951	15.1652	6.42567	47.8564	20.4269	103.243	0.524286	5.67796	1122.47	148.769	1.13095	512.626	0	3.17169	147.118
2019	RAWL	619	CDCInca	2	219.247	6.16593	177.53	11.579	2.84391	417.366	90.1322	14.4337	2198.63	6.59854	21.3234	2331.12	3589.41	2687.56	5.50811	6282.48	9.03096	16.9544	7.92345	57.6218	19.9953	56.2764	1.03531	2.80461	474.859	119.667	1.28115	286.145	97.1607	2.56803	222.775
2019	RAWL	506	CDCSaffron	1	132.453	4.07379	108.028	11.162	6.2619	261.978	20.1165	6.77308	1837.81	6.705	8.60322	1880.01	2682.54	3211.01	4.63304	5898.18	8.04016	14.0767	6.03655	46.304	18.2921	29.6309	0.297499	3.01011	789.331	130.61	0.776803	437.737	16.8583	2.54643	103.234
2019	RAWL	628	CDCSaffron	2	137.206	6.56348	115.719	23.0106	7.91979	290.419	62.7614	5.25265	2085.16	5.47418	9.27275	2167.92	3080.48	3656.76	4.32205	6741.56	9.1999	17.1573	7.95737	53.6462	19.3678	91.3778	1.48167	7.12399	1241.6	142.88	2.14256	463.046	104.388	3.43979	126.248
2019	RAWL	518	CDCSpectrum	1	199.114	13.5418	183.683	15.7387	2.69168	414.769	50.2199	5.63396	2018.45	5.66286	24.0438	2104.01	3409.25	3083.68	4.10785	6497.04	9.01583	17.4819	8.46607	54.7509	17.9929	51.4419	0.446214	4.29499	949.532	119.491	0.746909	460.729	0	3.29151	149.154
2019	RAWL	611	CDCSpectrum	2	202.178	12.8932	194.443	17.1379	2.82821	429.481	97.1058	12.0234	2094.96	4.73756	4.80322	2213.63	3581.02	3171.03	4.67786	6756.73	9.39984	16.9191	7.51927	54.8008	18.302	20.3066	1.00246	2.78955	388.902	70.4992	1.18131	243.733	91.5481	2.4792	169.118
2019	RAWL	528	CDCStriker	1	173.054	26.0295	162.946	10.7207	2.41343	375.164	48.3176	4.90685	2281.62	5.86091	23.6191	2364.32	3322.25	2675.76	4.08594	6002.1	8.74159	17.633	8.89146	56.222	21.8532	85.7935	0.592152	5.82366	1179.17	140.485	1.08595	537.97	0	3.06512	110.6
2019	RAWL	626	CDCStriker	2	165.153	22.1208	158.811	11.964	2.78625	360.835	72.1184	10.2024	2279.8	4.38287	11.9844	2378.49	3558.45	2893.8	4.40711	6456.66	9.19599	16.8096	7.61357	51.6	19.8482	64.5662	1.44543	5.85492	1015.12	91.9395	1.83603	333.228	98.6084	2.6733	110.638
2019	RAWL	505	Delta	1	162.739	11.06	139.591	14.0415	3.71313	331.145	60.0642	6.21076	1662.07	12.3596	13.1304	1753.83	3226.64	2694.77	4.5178	5925.92	8.0109	15.198	7.18708	57.4399	21.1215	26.271	0.238641	2.36773	598.299	96.6772	0.598958	321.616	12.3246	1.80893	128.237
2019	RAWL	601	Delta	2	147.838	22.6518	139.646	19.7318	3.09134	332.959	63.9972	4.64865	1628.97	9.80343	8.20934	1715.63	3277.84	2929.02	5.29643	6212.16	8.26075	14.7382	6.47746	47.4231	22.5129	99.9568	0.532392	6.0489	1416.96	140.177	1.2253	477.756	0	2.67552	113.317
2019	RAWL	503	DSAdmiral	1	168.057	12.9681	135.531	14.0894	7.18237	337.827	77.2595	10.3877	2152.42	8.70673	21.4786	2270.25	2974.71	3446.24	3.04725	6423.99	9.03207	15.9459	6.91387	48.2658	19.0588	32.7389	0.300466	2.60684	664.812	105.526	0.712795	312.301	12.7517	1.61202	292.256
2019	RAWL	618	DSAdmiral	2	161.113	16.4468	132.19	14.8522	6.68057	331.283	70.8931	8.2255	2044.29	6.92885	11.667	2142	3148.11	3439.18	2.39484	6589.69	9.06298	16.1588	7.09583	52.0649	20.2358	32.9653	1.05177	2.93244	489.26	97.1183	1.30295	308.787	96.0351	2.58214	147.285
2019	RAWL	541	Durwood	1	169.079	7.3298	137.473	22.7389	4.60849	341.23	55.2452	7.40382	2351.67	5.83109	8.31222	2428.47	3005.4	3347.51	4.03782	6356.95	9.12665	16.4226	7.296	50.4829	19.667	104.952	0.639217	5.6805	1307.79	116.436	1.23596	425.663	1.91834	2.79512	241.606
2019	RAWL	604	Durwood	2	144.129	6.8725	120.837	17.3284	5.20876	294.376	39.8131	5.20554	1984.49	6.16536	8.44155	2044.12	2750.01	3055.99	3.84162	5809.84	8.14834	13.5464	5.39809	48.4853	19.7612	25.7137	1.09811	3.55064	644.429	75.1374	1.43383	236.361	94.6852	2.12665	222.805
2019	RAWL	531	Fiddle	1	176.499	31.6866	143.786	17.0129	3.1207	372.106	75.1876	6.46789	2077.18	10.572	21.5872	2190.99	3344.64	2595.61	4.92801	5945.18	8.50828	14.2987	5.79042	50.1947	23.5456	73.8826	0.502934	4.39412	1173.98	119.86	1.20677	434.013	0.442664	2.02495	147.436
2019	RAWL	639	Fiddle	2	152.593	21.6223	135.034	8.69249	3.0177	320.959	66.4618	2.63704	1854.24	5.80008	5.86572	1935	3318.37	2404.23	3.96078	5726.56	7.98252	16.3676	8.3851	55.568	22.7518	76.6609	1.37142	5.49133	970.541	109.22	1.74814	387.166	97.4307	3.14189	210.064
2019	RAWL	544	Flute	1	194.045	14.2857	144.78	29.7081	2.60222	385.421	74.4313	5.88496	2224.47	5.16939	4.63347	2314.59	3487.67	2783.21	5.7309	6276.61	8.97663	16.0865	7.10983	49.0955	21.6866	82.7958	0.673302	6.2811	1409.51	131.51	1.20606	482.422	0	2.29878	247.291
2019	RAWL	631	Flute	2	148.305	14.408	124.724	14.3441	2.85653	304.637	72.61	8.12229	2091.95	3.82541	6.90945	2183.41	3260.06	2599.34	4.09171	5863.49	8.35154	17.8897	9.53812	56.3166	21.1302	64.188	1.36945	5.70388	1141.73	100.599	1.75104	346.735	99.8822	2.91757	143.161
2019	RAWL	533	Hampton	1	105.891	17.5399	94.9157	20.0821	4.41796	242.847	36.3616	5.98023	2384.96	9.83171	11.0851	2448.22	2981.26	3124.03	4.3681	6109.65	8.80072	14.2375	5.43681	51.006	23.3071	114.752	0.603231	5.64472	1075.08	140.338	1.08981	428.289	0.927499	2.58298	92.4299
2019	RAWL	610	Hampton	2	114.239	15.0631	95.7045	22.1966	3.94658	251.15	59.2922	7.60074	2449	8.5769	8.68629	2533.15	3125.96	3239.17	4.91552	6370.04	9.15435	17.5	8.34565	54.4526	21.7549	36.926	1.18865	3.23227	614.959	114.164	1.42216	378.75	97.063	3.24278	128.888
2019	RAWL	512	Jetset	1	171.893	18.7654	113.144	19.3008	5.57236	328.676	39.5779	3.7249	1712.64	6.43631	11.4422	1773.82	2648.56	3070.18	3.04864	5721.79	7.82429	16.3741	8.54979	51.2919	19.4386	45.2929	0.261497	2.62995	690.853	83.7233	0.525383	304.031	0.990001	1.6943	149.016
2019	RAWL	635	Jetset	2	166.621	20.6357	117.13	22.554	7.39556	334.336	59.4203	3.21517	1826.36	5.36309	4.34972	1898.71	3097.04	3783.84	2.50938	6883.39	9.11643	16.5975	7.48102	52.0723	19.5347	87.2781	1.45968	6.85121	1279.77	107.691	2.13279	388.545	101.709	3.77089	215.905
2019	RAWL	510	Korando	1	261.86	12.084	164.603	13.37	3.3516	455.268	82.7162	13.1001	2127.51	6.728	17.6018	2247.66	3409.83	2857.8	6.02762	6273.66	8.97658	17.1626	8.18599	52.9199	20.101	42.8439	0.22534	2.76902	620.012	99.511	0.69102	295.634	0.88636	1.99639	259.163
2019	RAWL	615	Korando	2	230.035	17.5491	165.302	15.4773	3.60667	431.97	85.7493	11.3482	2151.84	7.24251	14.1559	2270.34	3726.42	3101.76	7.13863	6835.31	9.53762	17.4071	7.8695	53.9415	21.246	19.4405	0.904908	2.10984	322.14	62.524	1.16799	180.776	91.5413	1.84862	145.482
2019	RAWL	524	LGKoda	1	249.822	9.43097	150.802	17.8101	2.82026	430.685	46.5846	5.1224	2341.84	4.84353	27.8258	2426.22	3357.12	2661.66	3.87347	6022.66	8.87956	16.1878	7.3082	51.2471	18.3818	45.7396	0.343789	2.93225	741.941	111.987	0.806713	359.99	0	2.30911	180.141
2019	RAWL	608	LGKoda	2	263.268	10.1606	155.846	21.7102	3.34495	454.329	72.2092	11.9747	2411.04	4.65739	2.97269	2502.86	3621.81	2922.18	4.48812	6548.48	9.50567	16.2461	6.74039	49.8275	18.4111	41.6632	1.11177	3.56817	613.484	116.845	1.51052	323.696	96.1503	2.50911	136.073
2019	RAWL	538	Matrix	1	274.868	17.7236	129.189	26.0054	7.13854	454.925	70.591	9.66138	2175.82	7.57104	7.905	2271.54	3236.94	3382.9	5.29196	6625.13	9.3516	15.951	6.59944	48.3366	20.2327	78.3701	0.393181	4.25499	854.97	143.86	0.832661	439.332	1.06563	2.72158	161.1
2019	RAWL	629	Matrix	2	207.118	15.3631	104.731	18.9264	7.21461	353.353	53.8619	4.22583	1839.38	6.56288	8.30484	1912.33	2947.77	3232.39	4.37795	6184.54	8.45023	17.1441	8.69386	55.5067	19.8257	126.402	1.6019	7.71385	1219.92	144.22	2.20914	458.719	105.397	4.15709	161.132
2019	RAWL	539	Mystique	1	182.46	13.4752	121.968	26.3155	6.56151	350.78	45.6572	5.30812	1877.26	8.08546	12.0166	1948.32	3135.19	3243.7	4.2217	6383.11	8.68222	15.0323	6.35013	48.9639	18.8417	59.0504	0.355898	3.67265	840.973	144.563	0.816839	440.225	0	2.83238	92.844
2019	RAWL	625	Mystique	2	180.927	19.7197	127.017	23.4749	8.25487	359.394	61.2414	4.38908	2030.77	7.29611	10.7769	2114.47	3331.21	3456.6	3.61932	6791.43	9.26529	16.8872	7.6219	52.4682	20.3869	91.1004	1.37611	6.15086	1077.93	149.815	2.10639	462.313	101.028	4.06146	135.888
2019	RAWL	514	Nette2010	1	233.904	9.09948	174.354	13.4227	2.19353	432.973	66.0401	11.0977	1993.22	7.50915	10.1184	2087.99	3309.72	2598.92	4.64271	5913.28	8.43423	15.1445	6.71026	49.1755	18.2394	65.4063	0.406734	3.59875	833.551	117.248	0.75143	362.792	2.31266	2.21479	112.558
2019	RAWL	630	Nette2010	2	225.907	8.97161	159.272	14.6674	2.82929	411.647	64.565	5.69599	1917.46	4.6941	8.02889	2000.44	3306.89	2517.37	3.64051	5827.9	8.23999	15.7509	7.51086	52.1245	19.0606	68.9918	1.33995	5.22892	886.835	148.707	1.79605	425.139	101.251	3.25034	149.467
2019	RAWL	519	SWArcadia	1	197.559	9.13668	158.66	12.8884	2.25109	380.496	32.7294	3.92196	1794.75	8.62171	24.5088	1864.53	3505.14	2601.06	4.3096	6110.51	8.35554	13.9317	5.57615	48.4334	18.6089	46.6882	0.317988	2.85739	747.443	95.1293	0.627626	318.187	0.501032	1.84333	169.515
2019	RAWL	621	SWArcadia	2	254.242	11.9558	176.676	18.2074	2.21403	463.295	103.739	9.70803	2170.85	5.46735	16.1327	2305.89	3766.09	2557.1	6.79344	6329.99	9.09918	16.8137	7.71456	50.517	18.9346	28.4196	1.12896	3.65006	692.835	99.9269	1.49401	315.33	96.628	2.55015	218.457
2019	RAWL	509	SWMidas	1	186.525	12.0573	120.823	18.548	5.12355	343.077	46.6722	5.41823	1860.29	4.19104	16.92	1933.49	2827.15	3051.52	3.14429	5881.81	8.15838	14.6957	6.53733	46.9535	19.4599	31.5239	0.290341	3.11184	767.862	88.7193	0.662419	319.694	0.5686	2.074	116.922
2019	RAWL	602	SWMidas	2	191.318	12.6286	127.945	26.1307	6.14106	364.164	64.4889	5.67727	1922.29	5.78581	14.5927	2012.83	2978.06	3253.98	3.63521	6235.67	8.61267	15.1763	6.56361	49.9724	20.6311	31.5239	0.290341	3.11184	767.862	88.7193	0.662419	319.694	0.5686	2.074	161.785
2020	RAWL	147	AACCarver	1	218.559	6.05897	144.2	21.4542	8.19157	398.464	36.8562	2.63401	1997.37	5.38642	28.259	2070.5	2573.68	2614.66	1.97678	5190.31	7.65928	16.007	8.34777	49.9548	20.7188	100.339	0.629377	3.84179	768.251	84.4039	1.13695	183.979	1.08691	1.52753	156.709
2020	RAWL	228	AACCarver	2	232.791	6.90191	147.927	23.0573	8.68775	419.365	34.8848	2.64708	1984.93	5.01732	27.3227	2054.8	2560.66	2507.35	2.37325	5070.38	7.54455	16.1912	8.64661	57.758	18.25	107.84	0.70223	4.5517	893.459	99.5269	1.34904	226.751	2.20159	1.97547	167.581
2020	RAWL	314	AACCarver	3	204.328	5.21604	140.472	19.8511	7.69539	377.563	38.8276	2.62094	2009.81	5.75551	29.1953	2086.21	2586.7	2721.96	1.58032	5310.24	7.77401	15.8229	8.04892	42.1515	23.1875	92.8382	0.556524	3.13188	643.044	69.281	0.924857	141.207	-0.0277568	1.0796	145.837
2020	RAWL	125	AACComfort	1	242.389	26.4372	144.715	33.0009	15.2946	461.837	62.3607	14.0745	2576.49	7.65973	31.2121	2691.8	2957.68	2210.79	3.66728	5172.14	8.32578	16.4143	8.08849	58.7595	22.9375	70.9027	0.685575	5.20865	1105.79	95.9825	0.856587	360.017	0	4.22922	150.74
2020	RAWL	211	AACComfort	2	220.543	24.758	141.353	45.1386	23.8341	455.626	95.7497	30.6858	2391.71	8.36712	39.7259	2566.24	2887.4	2213.03	3.03496	5103.46	8.12533	14.294	6.16863	41.2019	23	83.2601	0.750649	5.78831	1112.23	104.421	1.06884	312.635	2.07765	3.44179	139.912
2020	RAWL	305	AACComfort	3	213.799	22.0901	139.153	35.9368	19.7786	430.758	65.6722	20.5054	2332.13	7.22539	21.0341	2446.57	2661.25	2011.78	2.79595	4675.82	7.55315	16.5601	9.00698	59.8908	20.125	110.74	1.09432	7.81955	1409.53	108.577	1.34557	327.492	1.32033	3.48283	137.303
2020	RAWL	120	ACAgassiz	1	254.574	10.8304	187.744	21.4705	5.66911	480.288	45.1404	3.12056	1757.09	5.75364	33.5568	1844.67	3066.98	2438.23	9.07535	5514.28	7.83924	15.0133	7.17409	53.9603	20	68.5922	0.646463	4.35811	993.756	100.011	1.00827	337.209	0	3.18576	144.569
2020	RAWL	243	ACAgassiz	2	243.06	11.1421	157.87	21.1847	3.16594	436.422	41.1137	2.78549	1935.14	5.31793	30.6748	2015.03	2768.46	2193.58	2.99137	4965.03	7.41649	16.0929	8.67639	60.651	20.0625	199.6	1.01515	7.4267	1314.18	206.954	1.65696	438.125	3.06916	4.97273	150.378
2020	RAWL	340	ACAgassiz	3	204.013	6.96104	153.158	18.3206	3.3067	385.759	23.3356	2.59582	1851.35	4.80683	17.0959	1899.18	2562.65	2170.39	2.64749	4735.68	7.02062	15.7499	8.72932	44.8911	19.3125	124.682	1.04299	7.43296	1476.95	155.834	1.718	486.399	7.41709	4.40167	141.07
2020	RAWL	109	ACEarlystar	1	288.176	13.6196	152.972	29.3461	9.41645	493.53	69.2799	3.14471	2213.43	5.63909	20.573	2312.07	2789.62	2653.13	2.81365	5445.57	8.25117	14.8338	6.58259	55.3946	19.4375	78.1892	0.66567	4.44091	942.922	97.6	0.899042	358.354	0	2.89822	228.691
2020	RAWL	251	ACEarlystar	2	271.556	11.2403	158.44	20.676	8.52475	470.437	64.8944	3.3229	2170.24	4.49132	24.0841	2267.04	2706.4	2519.46	2.20514	5228.06	7.96554	16.1716	8.20604	53.2383	18.75	126.68	1.03664	8.95346	1495.53	142.354	2.22254	376.483	2.36482	3.27771	146.278
2020	RAWL	327	ACEarlystar	3	205.444	11.3056	119.898	18.4462	9.56561	364.659	49.8384	3.35481	2132.13	5.69442	7.29743	2198.31	2540.78	2653.97	1.85	5196.6	7.75957	16.3175	8.55793	45.5631	20.6875	80.7859	0.593222	5.16462	828.865	89.4062	0.952399	306.203	3.88143	2.72789	148.703
2020	RAWL	112	Banjo	1	279.978	31.2527	179.399	9.34976	7.11199	507.091	65.6498	2.4653	1714.14	10.4425	34.1328	1826.83	3344.28	1759.38	3.30377	5106.97	7.44089	13.6162	6.17526	55.1981	21.5625	87.4298	0.630652	5.04893	1036.68	119.079	0.869205	407.047	0	3.46844	236.633
2020	RAWL	232	Banjo	2	305.678	26.4341	159.108	11.1645	3.82746	506.212	56.6793	3.09501	1797.1	8.2782	45.5372	1910.69	3175.99	1752.74	3.363	4932.09	7.34899	14.524	7.17498	58.3579	21.5625	135.511	1.15495	8.48883	1389.33	113.668	1.57805	314.377	1.71104	2.70811	153.682
2020	RAWL	333	Banjo	3	237.9	23.8175	126.259	9.08595	3.62945	400.692	46.8954	2.65731	1822.19	9.36631	28.0678	1909.18	3034.98	1795.82	3.197	4834	7.14386	16.1426	8.99875	51.2569	22.5625	225.517	1.25284	8.66931	1533.83	158.605	1.56022	517.442	6.00756	4.71057	151.428
2020	RAWL	131	CDCAmarillo	1	305.5	20.0715	150.256	14.3875	3.58443	493.8	35.8854	2.63926	2426.54	6.42417	17.3962	2488.88	3078.7	1724.11	3.42341	4806.23	7.78892	16.1018	8.31293	61.9293	21.9375	77.4792	0.631248	4.01784	873.431	106.485	1.02531	336.443	0	3.01748	153.54
2020	RAWL	214	CDCAmarillo	2	316.951	20.2619	157.209	16.0313	5.16543	515.619	59.9581	2.78667	2487.93	6.33648	31.1279	2588.14	3361.89	1926.52	3.39884	5291.81	8.39557	15.78	7.38443	40.8841	20.75	90.0271	0.817488	5.41707	971.091	148.359	1.50505	404.515	1.83963	3.52213	140.391
2020	RAWL	349	CDCAmarillo	3	262.202	18.5783	149.488	14.2468	5.00513	449.52	48.1877	3.6886	2369.45	7.10836	19.2311	2447.67	2909.52	1883.61	3.28999	4796.42	7.69361	16.2671	8.57354	49.9444	20.4375	130.617	0.907861	5.7847	1138.89	168.148	1.50866	537.103	6.37299	4.20356	121.78
2020	RAWL	124	CDCGreenwater	1	398.535	19.8765	176.134	16.9743	3.09025	614.611	81.1839	2.14121	2518.83	5.57311	19.8783	2627.61	3428.3	2064.03	2.40149	5494.74	8.73696	16.5953	7.8583	60.2101	21.8125	43.9495	0.561894	3.7524	1039.99	80.6106	0.771753	333.52	0	2.80104	136.93
2020	RAWL	224	CDCGreenwater	2	333.197	14.9135	152.476	15.8485	3.13723	519.573	75.4245	3.15279	2341.67	5.02355	16.6524	2441.92	3131.17	1882.95	2.36529	5016.48	7.97797	14.6512	6.6732	37.5142	20.75	58.6672	0.567436	4.35572	1018.99	93.6751	1.15988	281.166	1.30799	2.84749	208.779
2020	RAWL	337	CDCGreenwater	3	282.796	10.6907	152.101	14.5689	2.98809	463.145	52.9073	1.96863	2083.94	4.78718	13.6273	2157.23	2881.89	1848.23	2.44798	4732.57	7.35295	16.8819	9.52893	51.5825	21.75	102.266	0.787151	5.61039	1226.82	159.413	1.27089	456.315	6.81967	4.60403	147.419
2020	RAWL	132	CDCInca	1	307.223	8.16158	180.319	12.476	3.66627	511.846	49.7535	2.78193	2114.07	7.04691	19.6719	2193.33	2923.07	1800.95	3.72715	4727.75	7.43292	15.3462	7.91325	57.1825	20	104.727	0.484302	3.51529	826.218	102.18	0.822624	266.993	0	3.26892	162.583
2020	RAWL	209	CDCInca	2	321.755	11.7777	171.77	13.7522	5.56344	524.618	69.5016	3.67143	2255.85	8.02442	27.27	2364.31	3153.74	1920.26	3.40141	5077.41	7.96634	14.5936	6.6273	39.013	22	112.879	0.823752	5.36349	1083.98	146.517	1.42695	380.671	2.17883	3.79465	139.664
2020	RAWL	325	CDCInca	3	280.459	8.07191	175.928	13.0006	4.40778	481.868	43.0558	2.31143	2160.38	6.84165	19.05	2231.63	3005.36	2058.75	2.93707	5067.04	7.78054	16.0762	8.29567	43.9368	20.875	46.497	0.25767	1.91717	366.648	61.8467	0.455431	171.329	2.03577	1.74739	154.408
2020	RAWL	108	CDCSaffron	1	304.181	21.656	153.586	33.6275	10.3393	523.39	56.254	3.69537	2384.07	9.89768	26.1412	2480.06	2920.64	2672.47	3.61347	5596.72	8.60017	15.3341	6.73389	56.2038	22.5625	113.791	0.537541	3.97107	1022.64	111.631	0.825009	331.809	0	2.3473	177.543
2020	RAWL	205	CDCSaffron	2	305.915	19.0927	138.198	21.2882	12.1182	496.613	70.4303	6.03332	2373.47	9.23236	47.6669	2506.84	2967.61	2657.34	3.50186	5628.45	8.6319	15.5369	6.90498	65.7202	21.875	98.2239	0.99211	5.84039	1006.46	109.349	1.29851	306.163	1.10108	2.68754	156.439
2020	RAWL	317	CDCSaffron	3	282.944	15.0525	133.08	19.5222	9.5332	460.132	41.1059	2.11785	2235.73	7.89021	37.3156	2324.16	2921.73	2623.57	2.38933	5547.68	8.33197	15.8769	7.54489	43.2825	22.8125	53.4211	0.517329	3.59195	639.656	90.0347	0.79774	284.278	4.17755	2.30835	151.284
2020	RAWL	129	CDCSpectrum	1	258.694	21.8995	177.612	17.9805	5.35097	481.537	56.3719	2.66574	2065.47	6.85504	21.6441	2153.01	2870.87	2050.97	4.2778	4926.12	7.56066	15.3384	7.77776	57.4708	24.1875	67.6611	0.73249	4.53576	967.656	92.3269	0.963703	365.002	0	4.32889	159.699
2020	RAWL	238	CDCSpectrum	2	265.789	17.0076	163.102	19.5106	5.98324	471.392	64.4641	6.50967	2056.48	7.02242	26.4389	2160.92	2804.79	2114.5	2.74891	4922.03	7.55434	15.0133	7.45894	60.531	21.75	114.365	1.09929	6.50538	1322.32	124.753	1.53074	352.153	1.24831	3.43075	145.984
2020	RAWL	322	CDCSpectrum	3	233.452	21.6345	154.483	17.419	5.87738	432.865	51.1797	3.50504	2232.24	8.18399	19.7203	2314.83	2904.05	2231.87	2.64827	5138.56	7.88626	15.629	7.74271	44.5524	23.9375	91.4873	0.634065	4.22018	803.743	121.846	0.79345	401.163	4.23096	3.99855	140.435
2020	RAWL	126	CDCStriker	1	250.672	26.6939	195.572	12.5146	3.02984	488.482	37.3036	2.47323	2286.51	6.50403	18.1348	2350.93	3283.8	2113.12	3.21694	5400.14	8.23955	15.7232	7.48368	57.5081	21.9375	81.1	0.602218	3.85907	1146.28	94.2395	0.648631	350.298	0	3.02091	146.276
2020	RAWL	206	CDCStriker	2	254.538	22.9081	170.447	12.6185	3.5814	464.093	69.5277	4.52826	2290.81	7.16331	36.2224	2408.25	3164.66	2075.38	2.90475	5242.94	8.11528	15.3094	7.1941	40.4025	34.1875	88.2753	0.96834	5.70677	1042.1	118.003	1.06945	382.665	2.23434	3.33022	153.272
2020	RAWL	309	CDCStriker	3	215.416	22.4503	129.848	10.8287	3.34765	381.89	47.6883	3.19157	2232.84	6.56595	27.2846	2317.57	3176.38	2034.14	2.44434	5212.97	7.91243	16.3053	8.39286	56.035	23.375	127.72	1.26764	7.49296	1411.13	123.049	1.37331	378.06	1.70309	3.40271	141.352
2020	RAWL	114	Delta	1	234.479	19.7299	164.909	12.8936	4.60112	436.613	67.723	2.11813	1785.72	7.59904	22.5597	1885.72	3089.79	1968.5	3.28552	5061.57	7.3839	13.9415	6.55759	56.622	21.5625	69.7089	0.727575	4.72459	976.288	92.8111	0.843549	348.728	0	3.11524	223.114
2020	RAWL	246	Delta	2	250.004	14.7682	166.754	13.6857	4.50254	449.715	63.0365	2.72678	1665.74	6.55641	16.8829	1754.94	2888.94	1868.28	2.71804	4759.94	6.9646	15.0637	8.09907	60.5664	19.4375	100.268	1.21256	7.52591	1155.56	115.18	1.24314	312.113	0.928871	2.94046	137.108
2020	RAWL	350	Delta	3	254.169	16.3265	169.659	12.8799	3.41259	456.447	63.0125	2.09216	1920.34	6.87301	13.7433	2006.06	2836.95	1922.35	2.82655	4762.13	7.22464	16.9112	9.68656	46.3836	19.75	111.174	1.09304	10.5942	1240.18	159.371	1.30532	512	7	3.2	138.656
2020	RAWL	118	DSAdmiral	1	292.296	21.8033	195.473	11.5112	4.60606	525.689	79.649	2.68918	1960.54	7.09694	27.253	2077.23	3230.2	2034.85	3.15658	5268.21	7.87112	14.5685	6.69735	55.5613	21.6875	61.3873	0.705822	4.84934	856.338	103.911	1.0852	326.226	0	3.29458	169.036
2020	RAWL	204	DSAdmiral	2	310.427	18.3124	195.1	13.7885	7.58054	545.208	88.4055	8.8688	2095.45	8.19065	33.3164	2234.23	3326.39	2153.38	3.48699	5483.26	8.2627	17.7266	9.4639	61.0759	18.375	89.8405	0.773711	4.84181	903.661	122.444	1.08259	327.394	1.44904	2.91017	168.35
2020	RAWL	338	DSAdmiral	3	247.207	17.9015	151.709	14.7679	6.93043	438.516	46.6001	6.9384	2143.86	6.90405	15.9753	2220.27	2716.77	1904.5	2.39757	4623.67	7.28247	16.4324	9.14989	46.1958	19.25	125.415	1.04663	9.34435	1353.84	151.715	1.5746	482.718	5.99572	5.79401	138.352
2020	RAWL	151	Durwood	1	271.673	21.7734	171.909	20.2193	11.8866	497.462	64.9466	4.69618	2165.57	9.12836	39.3927	2283.73	2859.27	2644.82	2.51692	5506.6	8.2878	17.0444	8.75661	60.9438	24	60.1309	0.667434	4.97068	837.496	121.345	0.919559	339.659	2.08815	4.06767	206.176
2020	RAWL	215	Durwood	2	315.475	15.489	169.905	20.4437	8.29903	529.612	61.1355	3.16403	2263.38	7.36249	27.6571	2362.7	2746.97	2406.86	2.42868	5156.25	8.04856	16.3707	8.3221	40.9822	21.875	84.2635	0.546788	4.19895	761.422	98.0747	0.874333	220.778	0.905653	3.14397	138.465
2020	RAWL	320	Durwood	3	258.662	19.7833	124.029	15.768	5.44865	423.69	44.9399	2.88921	2327.38	7.66869	18.6921	2401.57	2640.47	2354.61	2.12905	4997.21	7.82246	16.1485	8.32608	47.3768	22.4375	43.3149	0.205603	2.30241	353.591	52.138	0.407751	145.971	5.18327	1.5862	134.421
2020	RAWL	128	Fiddle	1	350.988	22.0664	196.053	12.9269	7.19149	589.226	62.8163	2.00483	1873.26	8.84626	21.5732	1968.5	3125.44	1882.51	3.72237	5011.68	7.56941	13.5653	5.99588	52.9981	24.4375	58.567	0.763934	5.40613	793.807	96.8597	0.806459	341.413	0	3.97118	143.607
2020	RAWL	233	Fiddle	2	317.9	18.6048	158.712	14.0073	8.6561	517.88	72.0928	7.85182	2099.08	9.06777	45.3234	2233.42	3079.28	1873.1	3.06399	4955.44	7.70674	14.0709	6.36414	60.3462	24.3125	181.594	1.3668	8.08871	1389.21	120.411	1.43087	345.828	1.86382	2.94394	154.648
2020	RAWL	345	Fiddle	3	308.2	15.587	152.457	11.1492	6.26999	493.663	50.055	5.16544	2072.29	9.3942	19.8906	2156.79	2857.06	1699.04	2.65816	4558.76	7.20922	16.1775	8.96827	46.4686	23.625	257.772	1.37432	8.75165	1555.93	232.197	1.42884	758.781	5.92175	6.15423	139.198
2020	RAWL	143	Flute	1	312.314	29.5773	127.863	23.5617	9.53723	502.853	90.8986	11.4669	2659	5.41349	29.8377	2796.62	3213.34	1956.42	3.48736	5173.25	8.47272	16.8096	8.33687	61.4374	23.9375	84.8122	1.17825	7.94054	1304.57	106.383	1.46121	331.002	1.54626	3.32604	188.71
2020	RAWL	226	Flute	2	307.585	26.084	128.196	23.9121	10.6439	496.421	90.2096	13.4747	2455.7	4.4972	23.852	2587.73	2993.93	1762.25	3.47784	4759.66	7.84381	13.7234	5.87957	36.515	23.125	43.1129	0.500125	3.90162	774.502	103.761	0.844342	317.635	2.02032	3.15479	190.279
2020	RAWL	351	Flute	3	310.519	19.797	132.507	17.1861	6.34768	486.357	73.6652	5.30694	2343.38	4.58555	13.5676	2440.5	2751.33	1742.42	3.80078	4497.54	7.42441	16.3522	8.92779	46.5506	19.875	112.682	0.739484	6.1406	1139.66	132.167	1.09365	357.893	7.09489	3.16253	131.552
2020	RAWL	105	Hampton	1	265.388	26.7126	135.901	26.1955	12.2699	466.466	55.9129	11.2944	2748.31	11.8651	27.397	2854.78	3086	2364.39	2.28638	5452.68	8.77393	15.5569	6.78293	56.7615	25.0625	97.5474	0.70536	3.74386	999.018	95.4137	0.85427	391.528	0	3.36927	147.01
2020	RAWL	203	Hampton	2	261.561	22.572	129.542	23.0284	10.5388	447.243	70.5133	8.43469	2506.59	11.4737	39.2726	2636.28	3121.58	2367.58	2.50744	5491.67	8.5752	16.5323	7.95705	59.0022	27.5625	120.3	1.06855	5.81502	1115.64	121.362	1.26276	421.234	1.25804	3.72852	165.959
2020	RAWL	310	Hampton	3	216.64	19.8439	107.229	17.0418	6.12211	366.877	45.4135	3.64799	2351.5	11.254	28.9177	2440.74	2805.4	2179.75	1.67353	4986.83	7.79444	15.3841	7.58966	55.4443	21.5	271.723	1.26574	6.33149	1347.04	127.38	1.54531	364.449	1.99692	3.18961	134.944
2020	RAWL	127	Jetset	1	209.683	25.6497	126.317	18.026	7.59762	387.273	58.3126	2.49481	2157.25	5.5407	26.8098	2250.4	2745.41	2389.56	3.09335	5138.07	7.77575	15.2302	7.45441	55.0357	20.5	106.69	0.659956	4.8932	1017.59	108.874	0.920674	337.582	0	3.2687	159.187
2020	RAWL	221	Jetset	2	215.943	20.1064	125.079	13.1589	7.13382	381.421	65.5189	3.89969	2069.61	5.01292	49.4268	2193.47	2648.12	2233.48	2.80526	4884.4	7.45929	15.9951	8.53581	37.2949	19.875	100	0.568415	5.01106	927.927	107.916	1.23822	283.667	1.54542	2.20193	281.824
2020	RAWL	343	Jetset	3	175.594	26.5861	96.8006	13.4869	7.73657	320.204	45.0319	2.52913	2205.36	5.9336	35.7342	2294.59	2397.95	2167.44	1.74868	4567.14	7.18194	16.2529	9.07095	47.4982	21.3125	199.32	1.25508	8.87993	1569	172.199	1.58597	627.63	6.9662	5.0224	137.734
2020	RAWL	113	Korando	1	288.134	16.1759	164.849	14.7031	3.26445	487.127	55.7075	3.0375	2275.12	6.72613	28.2528	2368.84	3143.4	2119.48	4.60675	5267.49	8.12346	14.9969	6.87343	55.2789	20.5	106.312	0.534384	4.40413	876.69	115.175	1.10106	327.18	0	2.88387	220.947
2020	RAWL	207	Korando	2	303.817	18.3593	160.1	15.5961	5.00217	502.875	74.5492	4.93839	2368.64	7.4357	33.9417	2489.5	3257.87	2166.37	3.83255	5428.06	8.42044	14.6378	6.21733	40.0934	12.625	137.265	0.825208	6.25438	1029.02	142.613	1.58848	354.384	2.30827	3.47995	138.789
2020	RAWL	308	Korando	3	255.405	10.714	142.526	12.3372	3.72571	424.707	52.7747	2.84078	2254.57	6.64212	26.667	2343.49	3123.7	2131.04	3.18158	5257.92	8.02612	16.2354	8.20929	58.6749	21.8125	248.766	1.07379	8.20674	1315.62	157.476	2.09903	344.906	2.56311	3.37143	142.576
2020	RAWL	104	LGKoda	1	343.234	20.1718	167.17	17.7415	5.79839	554.115	71.1783	6.05884	2417.37	7.4055	30.1941	2532.21	3216.7	2225	2.78063	5444.48	8.5308	14.8463	6.31546	55.2859	21.625	90.8172	0.559541	3.56647	1043.78	102.481	0.867078	352.858	0	2.38469	145.269
2020	RAWL	234	LGKoda	2	324.694	16.2897	157.037	16.0266	5.44986	519.497	66.5771	5.22704	2487.55	7.33981	38.9326	2605.63	3028.03	1956.77	2.66231	4987.47	8.11259	14.3658	6.2532	61.8276	21.0625	144.148	1.11813	6.10085	1333.79	145.131	1.76545	412.779	2.68258	3.36186	145.012
2020	RAWL	342	LGKoda	3	260.792	13.6294	140.22	13.9134	4.74078	433.296	49.6572	3.07557	2318.24	6.80128	29.1475	2406.93	2803.27	1987.55	2.16768	4792.98	7.6332	17.0567	9.42349	46.5825	22	140.775	1.1662	6.54525	1441.62	166.983	1.80337	587.261	7.09254	4.91443	140.547
2020	RAWL	106	Matrix	1	399.044	26.6219	158.008	30.1991	10.5824	624.456	54.1279	3.93821	2322.18	7.93175	29.4968	2417.67	3098.91	2545.92	3.11125	5647.94	8.69006	15.1592	6.46914	58.1999	20.6875	100.076	0.760939	5.5947	918.281	98.8067	1.04756	333.834	0	3.79789	140.862
2020	RAWL	212	Matrix	2	368.688	21.5179	142.993	24.736	9.50425	567.439	53.3453	3.16716	2150.77	7.35202	26.8064	2241.44	3008.87	2489.07	2.73316	5500.68	8.30956	16.071	7.76142	58.1661	20.4062	134.199	0.851061	6.09859	950.007	110.715	1.13631	310.368	0.102173	3.32845	142.692
2020	RAWL	307	Matrix	3	338.333	16.4138	127.977	19.2729	8.42607	510.422	52.5627	2.39611	1979.37	6.77228	24.116	2065.21	2918.84	2432.23	2.35506	5353.42	7.92906	16.9828	9.05371	58.1322	20.125	168.322	0.941182	6.60247	981.733	122.623	1.22506	286.903	0.62563	2.85901	144.522
2020	RAWL	122	Mystique	1	287.006	21.4772	140.354	31.2489	16.9005	496.987	37.2687	2.66521	1718.86	8.98794	27.6899	1795.47	2870.15	2611.21	2.92403	5484.29	7.77675	15.6355	7.85878	57.4931	22.25	77.3948	0.625211	6.47281	1067	99.2676	0.835278	319.033	0	3.4857	169.757
2020	RAWL	213	Mystique	2	274.422	21.0231	128.954	20.555	17.9773	462.931	53.9961	4.91189	1861.62	10.3043	40.645	1971.48	2910.87	2630.47	2.29341	5543.64	7.97805	14.6268	6.64872	39.644	22.875	93.0454	0.932381	7.22645	1081.4	106.376	1.3219	305.438	1.07879	3.33526	149.973
2020	RAWL	318	Mystique	3	252.711	19.4335	135.517	19.076	17.7787	444.517	30.5633	2.03736	1529.72	9.47199	27.8571	1599.65	2749.89	2616.68	1.82036	5368.38	7.41255	15.0309	7.61838	45.4209	21.5	28.5935	0.342984	3.02692	504.867	59.1387	0.580301	169.909	2.94481	1.63298	156.239
2020	RAWL	138	Nette2010	1	297.958	18.5183	193.684	14.5127	6.21799	530.89	76.8524	7.18603	2134.29	7.95214	34.6322	2260.91	3309.73	2090.68	2.85227	5403.26	8.19506	17.2029	9.00787	62.418	20.5625	91.0144	0.706485	4.7658	937.288	111.084	0.947454	334.773	0	3.10258	187.392
2020	RAWL	242	Nette2010	2	258.747	17.6101	174.941	15.152	17.3179	483.769	84.5881	23.2338	1981.07	7.88354	30.9526	2127.73	2884.62	1827.8	3.14499	4715.57	7.32707	14.5194	7.19236	58.1787	20.4375	154.78	1.26018	8.08902	1380.12	165.364	1.64783	422.02	3.21434	4.14642	146.683
2020	RAWL	346	Nette2012	3	200.267	19.3715	137.71	15.3278	12.7433	385.42	64.8172	14.7084	2097.51	9.51624	26.5828	2213.13	2611.4	1857.31	3.16005	4471.86	7.07042	15.8244	8.75399	45.0554	24.5625	177.475	1.79961	8.15678	1447.38	184.365	1.40775	625.306	6.95981	4.92983	136.728
2020	RAWL	123	SWArcadia	1	272.368	21.6865	161.388	13.0756	5.97706	474.495	64.0535	2.98856	2097.37	7.64995	25.8881	2197.95	3190.46	1595.26	4.27608	4790	7.46244	15.0171	7.55464	53.4744	21.5625	107.019	0.611037	5.2431	1082.38	106.622	0.803696	308.496	0	4.21403	154.203
2020	RAWL	247	SWArcadia	2	331.354	18.23	189.314	14.5452	5.39539	558.838	80.7587	3.79931	2138.08	6.45286	56.6162	2285.7	3156.84	1691.08	3.42592	4851.34	7.69588	14.9579	7.26201	58.9916	20.5625	110.625	1.26232	8.01083	1413.88	149.507	1.65762	434.763	3.25859	3.68124	146.762
2020	RAWL	335	SWArcadia	3	267.267	13.0031	154.871	11.1408	2.46425	448.746	36.1823	1.97866	1867.02	6.3215	15.5111	1927.01	2974.6	1637.73	3.08071	4615.41	6.99117	15.6167	8.62552	45.4345	22.4375	124.226	0.971426	6.98262	1214.14	145.847	1.4058	392.757	6.40311	4.01134	139.703
2020	RAWL	133	SWMidas	1	213.389	13.9427	146.921	16.2319	5.26387	395.748	43.6035	2.78147	1997.86	5.54236	24.409	2074.2	2690.77	2255.13	2.76518	4948.66	7.41861	15.1377	7.71906	54.9374	21.125	130.018	0.458735	3.53533	1061.43	101.008	0.744819	283.291	0	2.68139	206.23
2020	RAWL	235	SWMidas	2	219.247	14.234	139.436	17.205	6.97537	397.098	41.4758	3.81629	1985.58	5.64722	27.3209	2063.84	2616.08	2227.28	1.86548	4845.23	7.30616	14.6288	7.3226	61.4097	22.0625	106.3	1.08378	7.19281	1361.62	120.268	1.65997	368.145	1.83228	3.32665	149.773
2020	RAWL	347	SWMidas	3	176.322	14.4208	133.445	15.9415	8.00579	348.135	42.377	4.70805	1994.33	6.13353	20.3923	2067.94	2349.41	2182.68	2.0343	4534.12	6.9502	16.6383	9.68814	45.8842	20.6875	193.365	1.08763	7.54934	1489.47	175.256	1.56038	553.765	2.95834	4.7236	125.372
